# Supplementary material for: Leucine-Rich, Potent Anti-Bacterial Protein against Vibrio cholerae, Staphylococcus aureus from Solanum trilobatum Leaves
Source: Molecules. 2022 Feb 9;27(4):1167. doi: 10.3390/molecules27041167 (PMC8876335; doi:10.3390/molecules27041167)
Supplement: Supplementary file 1 [file molecules-27-01167-s001.zip]

Archive with 1 entries (1 files):
- molecules-1569648-supplementary.pdf
